# Supplementary material for: Co-cultures of colon cancer cells and cancer-associated fibroblasts recapitulate the aggressive features of mesenchymal-like colon cancer
Source: Front Immunol. 2023 May 16;14:1053920. doi: 10.3389/fimmu.2023.1053920 (PMC10228738; doi:10.3389/fimmu.2023.1053920)
Supplement: Supplementary file 3 [file Table_1.xlsx]

## Sheet: GS CAF co culture 
markers.CAF.co
VIM
LGALS1
TFPI2
SERPINE1
BNIP3
LOX
VKORC1
MMP1
TGFBI
TMEM158
SFRP1
ENO2
SLC2A3
DKK3
CD44
MT2A
COL4A2
CEP152
IGFBP7
ERO1A
CALU
STC1
FKBP10
LOXL2
ECM1
PLAUR
IGFBP6
SOD3
MYDGF
ADM
SPOCK1
BHLHE40
RAB3B
HILPDA
MXRA7
GJA1
COL12A1
PTGS2
TPM2
MME
BASP1
TWIST1
LTBP1
MSANTD3
CRABP2
COL4A1
EDIL3
SDC2
MRC2
RCN3
NR1D1
LINC-PINT
CYGB
POFUT2
MMP24-AS1
OSMR
INHBA
CA12
GBE1
PPP1R18
HCFC1R1
ITGB5
MIR100HG
MFGE8
TWSG1
TMEM47
EFEMP2
MASP1
MEG3
INSIG1
TMED3
CXCL8
LARP6
ELL2
BGN
PEA15
CERCAM
PHF1
MT-TV
COL8A1
NT5E
FGFR1
C11orf96
SELM
ALDOC
CLK1
TGFB1
TINAGL1
PTGS1
CSGALNACT2
SRGN
STARD4
FERMT2
RAB11FIP5
IFRD1
C3orf58
MAFF
MYO9B
PAMR1
JMJD6
BCAR1
DDX3Y
TIMP3
KCNE4
FLNC
CLEC11A
MYL9
EMP1
ARPC1B
DDIT4

## Sheet: GS CAF mono culture
markers.CAF.mono
COL1A2
COL3A1
COL1A1
LINC01279
CLDN11
HEG1
CCDC80
SNAI2
PLPP3
PDGFRA
FLRT2
CCL2
TMX4
CD248
SERPINE2
SPARC
IL6ST
IL1R1
CALD1
C1S
MFAP4
CFB
ANGPTL2
COL14A1
PAPPA
LRRC17
NRP1
CXCL2
IFI16
TGM2
PXDN
COL6A3
COL5A2
SERPINF1
TPST1
PLAT
PCDH18
ABCA8
SPRY1
NREP
CDH11
DPYSL3
COPZ2
LAMC1
CYP1B1
NNMT
COL5A1
UCHL1
SEMA3C
RAB31
VCAN
BCHE
EMP3
PBX1
DCN
MN1
PCDH7
TNFAIP6
DPP4
ANK3
CACNA2D1
IFITM3
ZBTB20
FGF7
GPX8
LPAR1
IGFBP5
OLFML3
CXCL6
RBMS1
C1R
BCAT1
NAV1
PRICKLE2
PKDCC
KGFLP2
ALDH1L2
ZMAT3
KCNMA1
FUT8
PSD3
ENG
MXRA8
WARS
TCF4
IGF1
ROBO1
SOD2
GLIPR1
SYNPO2
FAM198B
CTSK
FIBIN
ADGRL2
SERPINH1
LOXL1
FAM129A
HSPB6
LUM
PDZRN3
COL6A1
EEA1
CRISPLD2
FAM20A
NID2
ANTXR1
THY1
FYN
MAN2A1
EMILIN1
MAP1A
ADAM12
MDK
ITGA11
GNG11
HMCN1
ADAMTS5
PRKAR1A
PARVA
PLCB1
SSPN
FZD2
PKD2
ASPN
ARID5B
MAN1A1
PPP1R3C
ANTXR2
LAMA2
TWIST2
MMP2
CREB3L1
PDGFRB
STXBP5
EPAS1
NFKBIZ
FBN1
CCDC71L
LMO4
CXCL1
STOM
DST
SAMD9
GOLIM4
ZCCHC24
VASN
EIF4G2
SLC6A9
SNX18
PTX3
SYNE1
MSC
ERAP2
KLHL5
CDH2
ITGB8
SSC5D
COL16A1
CDKN2B
GPC6
CXCL12
COL15A1
PTGIS
WNT5A
CDC25B
RTN4
TIMP2
SRM
MSN
TRANK1
CNP
NFE2L1
ACTA2
MAP1B
EID1
G6PD
SYT1
DDX5
MDFIC
GREM1
SLFN5
DAB2
LHFP
KANK2
MEIS1
PSAT1
BNC2
ADGRA2
AKR1B1
MFAP2
CTSL
LEPROT
STC2
FCGRT
LTBP2
ADAMTS1
NFIX
SEMA5A
PCOLCE
HGF
NR2F2
UNC5B
SEL1L
TUBA1A
C3
TRIOBP
TLE4
IARS
SPDL1
MARCKS
FN1
TPM4
REXO2
PBX3
EVA1B
CYR61
CLU
PIP4K2B
CLIC4
SPTAN1
THBS2
SH3KBP1
FBLN2
RHOBTB3
QKI
FLNA
CDK4
RCN1
PSME3
IGF2R
BDKRB1
DPYSL2
CLIP1
ARHGAP1
CKAP4
RPS27L
TFPI
STAT3
B2M
NR3C1
FSTL1
ABHD5
UBE2L6
FAP
ZNF503
WIPI1
DLC1
ANXA5
STAT1
MAP4K4
MPV17
CBX5
SLC7A11
FADS1
ITGAV
CIRBP
MTHFD2
OSBPL8
CD59
LGALS3BP
TPM1
IFITM2
SLC3A2
SQSTM1
SOX4
COL6A2
NFIA
LAMB1
ABHD4
SOCS3
RNF24
TGFBR2
RBFOX2
CDC42BPA
GPX1
COMT
NFIC
H3F3B
PLTP
SEPT7
RAB13
SPTSSA
SARS
GNAI2
ACTN1
ASNS
PHGDH
BEX3
APEX1
ATP2B4
NUCKS1
ADH5
TNPO1
IL33
FNDC3B
QSOX1
TXNRD1
NAMPT
CDKN1A
SEPT11
PHLDA1
EGR1
